# Supplementary material for: IP-10 and CXCR3 signaling inhibit Zika virus replication in human prostate cells
Source: PLoS One. 2020 Dec 30;15(12):e0244587. doi: 10.1371/journal.pone.0244587 (PMC7773246; doi:10.1371/journal.pone.0244587)
Supplement: S1 Dataset — (XLSX) [file pone.0244587.s008.xlsx]

## Sheet: LNCaP 
Cell type	Replicate	Sample	DPI	EGF	FGF-2	EOTAXIN	TGFa	G-CSF	FLT-3L	GM-CSF	FRACTALKINE	IFNa2	IFNg	GRO	IL-10	MCP-3	IL-12P40	MDC	IL-12P70	PDGF-AA	IL-13	PDGF-BB	1L-15	sCD40L	IL-17A	IL-1RA	IL-1a	IL-9	IL-1b	IL-2	IL-3	IL-4	IL-5	IL-6	IL-7	IL-8	IP-10	MCP-1	MIP-1a	MIP-1b	RANTES	TNFa	TNFb	VEGF
LNCaP	1	FLA	1	4.17121	13.7252	3.83128	3.2	28.8103	6.59208	72.953	50.7866	19.1043	2.69457	51.8122	1.53714	189.245	4.13466	3164.48	0.53967	7.70462	5.95736	27.2659	0.584647	0.354795	3.2	49.5224	4.09412	0.440348	0.348013	0.595022	0.06926	1333.97	0.476766	10.4044	11.285	52.0539	959.351	4652.45	1.60723	2.61401	2.27967	0.606216	3.2	101.574
LNCaP	1	FLA	3	4.95606	16.7577	4.22029	3.2	27.0222	7.46055	71.3843	47.8082	18.3048	2.25227	50.2159	1.53736	177.701	5.06333	2998.53	1.09398	42.649	6.14966	38.4484	0.882012	1.14466	0.15659	47.4298	3.86272	0.500596	0.261671	0.913029	0.213433	992.977	0.527041	10.127	9.11576	55.8623	1063.81	4557.86	1.49397	3.10974	4.66262	0.836757	0	974.995
LNCaP	1	FLA	6	5.15887	17.0437	4.63926	3.2	18.9941	7.86261	71.0869	36.4306	10.4865	2.29604	44.611	1.40738	142.034	5.52306	2678.37	1.09104	212.988	4.99042	105.595	1.03175	1.83283	0.321199	80.4841	6.7726	0.4605	0.391044	1.36042	0.456941	460.675	0.526823	7.30563	6.70573	56.1977	1439.15	3737.44	1.53194	3.82723	54.704	1.68384	0	10000
LNCaP	1	FLR	1	0	0	0	3.2	10.7679	2.21156	0.807315	30.8669	10.0228	0.259019	3.2	0	3.20288	0	3.2	0.0223907	6.34028	1.43827	5.21653	3.2	3.2	3.2	7.49903	3.2	0	3.2	3.2	0	3.2	0.329617	3.2	5.02791	2.11141	1.91948	8.71571	0.724328	3.2	0.602169	0	3.2	84.0213
LNCaP	1	FLR	3	2.01774	9.12504	3.13177	3.2	0	4.66438	0.511128	12.8445	1.58108	0.301532	6.55966	0.156061	5.00835	1.45234	4.93218	0.187572	78.6188	3.2	8.97073	0.147505	3.2	3.2	3.22665	0.389706	0.021077	3.2	0.170451	0.301226	1.48958	0.353865	3.2	1.38544	4.35318	44.2812	30.804	0.86749	0	4.47657	0.46292	3.2	1455.45
LNCaP	1	FLR	6	5.05233	9.12504	1.91729	3.2	17.6928	4.14075	1.54713	52.5353	13.4771	0.34306	7.98913	0.156061	5.00835	2.2057	2.84862	0.362047	174.813	3.78973	42.6949	0	3.2	3.2	127.032	1.92414	0.282127	3.2	0.594284	0.0795654	0.272826	0.378113	3.2	4.80618	13.5183	607.754	41.1232	0.958725	3.2	56.8576	1.65445	3.2	10000
LNCaP	1	HN16	1	3.2	3.2	3.2	3.2	8.52481	2.21156	0.686779	32.2234	8.67272	0	3.2	3.2	0	3.2	3.2	0	6.68954	0	4.24192	3.2	3.2	3.2	7.74042	3.2	3.2	3.2	3.2	0	3.2	0.305688	3.2	5.47268	3.55512	13.4964	6.71197	0.622764	3.2	1.83782	0.293109	3.2	90.141
LNCaP	1	HN16	3	2.35253	6.11512	2.42616	3.2	6.93946	2.95233	0.569379	29.3556	5.78439	0	5.94106	0	3.20288	0.0741682	3.2	0.0223907	40.769	0	10.361	3.2	3.2	3.2	7.62312	0	0	3.2	0	0.130421	0	0.329617	3.2	5.14877	5.11827	33.2972	18.2182	0.724328	3.2	2.27967	0.434429	3.2	657.999
LNCaP	1	HN16	6	2.01774	3.2	2.24994	3.2	0	2.95233	0.396763	12.8445	0	0	5.94106	0.0781131	3.20288	0	0	0	178.815	3.2	48.375	3.2	3.2	3.2	11.787	0	3.2	3.2	0	0.104769	0.272826	0.329617	3.2	3.2	5.52649	81.5348	44.2893	0.772696	3.2	5.39037	0.377543	3.2	10000
LNCaP	1	K0049	1	2.35253	0	1.43622	3.2	10.0448	2.95233	0.62763	32.3177	9.11876	0.176489	0	0	3.20288	0	3.2	0.133426	8.75465	0	6.64136	3.2	3.2	3.2	8.2295	3.2	0.0291152	3.2	3.2	0.0678469	0	0.329617	3.2	5.90185	3.74434	15.8509	6.29063	0.724328	3.2	1.61192	0.208273	3.2	107.048
LNCaP	1	K0049	3	2.01774	0	0	3.2	9.29895	1.4708	0.686779	30.9177	9.5944	0.26053	4.7937	0	0	0.0741682	3.2	0.0223907	34.5859	1.0971	8.97625	3.2	3.2	3.2	15.5038	0.0156521	0.0960005	3.2	0	0.0919072	3.2	0.329617	3.2	5.90848	4.16438	38.1376	19.1272	0.673546	3.2	2.49563	0.208273	3.2	370.927
LNCaP	1	K0049	6	3.13026	7.62008	1.43622	3.2	15.0213	2.95233	1.23351	38.4129	12.223	0.34306	5.94106	0.156061	4.10561	1.96006	2.84862	0.244461	132.028	3.59245	41.8511	3.2	3.2	3.2	84.8167	0	0.205343	3.2	0.265115	0.0795654	1.48958	0.329617	3.2	4.19586	4.44761	63.8504	39.351	0.819121	3.2	3.31212	0.180279	3.2	10000
LNCaP	1	Uninfected	1	2.46066	0	1.43622	3.2	12.2179	1.4708	0.866464	33.7177	10.9243	0.176489	3.2	3.2	3.2	0.927534	3.2	0	4.35578	2.11683	5.68995	3.2	3.2	3.2	32.7819	3.2	0.0459529	3.2	3.2	0	3.2	0.305688	3.2	5.68013	0.235621	4.94088	4.95467	0.673546	3.2	1.37175	3.2	3.2	134.645
LNCaP	1	Uninfected	3	3.32744	7.62008	3.79154	3.2	3.2	4.14075	0.453945	16.6532	1.8923	0	5.94106	0.0781131	4.10561	0.927534	3.60233	0.133426	65.6212	3.2	18.4811	0.0762286	3.2	3.2	10.149	0.341886	0	3.2	0.265115	0.516455	1.48958	0.353865	3.2	3.2	1.32728	44.5832	19.9379	0.913915	3.2	4.28724	0.320863	3.2	10000
LNCaP	1	Uninfected	6	2.79546	6.11512	2.85718	3.2	0	4.66438	0.511128	23.408	3.11767	0.217492	5.94106	0.116623	3.20288	0.659924	2.84862	0.244461	214.226	3.2	89.0144	0.147505	3.2	3.2	42.1832	0.344559	0.0291152	3.2	0.456856	0.633759	1.48958	0.329617	3.2	3.2	1.55019	68.7491	33.0618	0.958725	3.2	3.51448	0.434429	3.2	10000
LNCaP	2	FLA	1	6.87282	18.1441	5.6927	1.24226	30.208	9.25282	102.691	85.9115	22.2684	3.67054	70.3842	3.0134	251.975	8.11633	2762.25	2.16332	11.1308	8.76361	32.3741	1.57132	4.28104	1.14966	67.9122	5.86216	1.30166	1.35232	1.62315	1.1635	1873.3	1.03596	31.4856	11.2885	122.607	1082.81	6156.11	2.65711	5.12022	5.62662	1.75242	1.26801	147.224
LNCaP	2	FLA	3	7.45272	17.6021	5.61587	1.39107	26.0322	8.91539	86.0847	59.1571	15.982	3.54963	57.0181	2.48209	208.609	7.39995	2307.19	2.22	43.0019	7.35189	41.4967	1.72309	3.62701	1.33605	58.4478	4.53046	1.45602	1.03536	1.83964	1.19793	1015.97	1.05062	15.2934	11.0852	70.6896	1046.61	5126.4	2.37475	4.30359	8.22195	1.50772	0.965968	875.012
LNCaP	2	FLA	6	5.40717	20.1308	4.76713	1.3064	17.8026	8.91539	71.0836	54.0533	11.6941	2.66755	46.919	2.17395	159.362	4.94737	2114.8	2.10649	203.202	5.56489	100.749	1.45719	4.49342	0.853727	78.071	4.83687	1.12462	0.979433	1.79672	1.07802	312.562	1.00706	10.7957	5.65497	55.5496	1154.29	4390.18	2.23056	4.29201	29.8533	1.93597	1.1859	10000
LNCaP	2	FLR	1	5.00149	13.9254	2.50574	1.09447	12.5357	5.01989	1.65477	52.15	9.53133	1.2384	11.281	1.0873	8.81724	2.91857	19.3676	1.71197	8.05941	2.23909	13.4973	0.961065	1.03077	0.443476	12.2255	0	0.777594	0.588391	0.762123	1.04394	7.88711	0.8343	15.8031	7.26357	45.7875	74.9179	11.3355	1.81013	2.18111	4.4358	1.29363	0.548066	114.347
LNCaP	2	FLR	3	4.51125	9.32138	2.89032	1.09447	3.89662	5.01989	1.1178	24.3613	3.65367	0.693456	6.33822	0.745335	6.2981	1.31209	10.3724	0.991317	30.4633	0.639167	9.67951	0.537172	0.484918	0.276387	11.3497	0	0.450568	0.439643	0.633832	0.960451	4.07741	0.777279	1.53505	3.61384	8.84844	60.6643	20.2587	1.69832	1.42792	8.4066	1.26305	0.547673	449.828
LNCaP	2	FLR	6	0	11.7393	3.22005	1.26342	14.6044	5.66545	1.86089	56.7985	12.8294	1.16107	9.2901	0.958335	6.77363	2.52461	17.446	1.1559	146.92	3.17084	61.9703	0.960957	1.78193	0.415963	131.5	2.50521	0.754525	0.569803	1.23457	0.92715	8.80866	0.720549	3.67537	6.51686	16.7757	685.949	47.7734	1.81013	1.42792	50.7247	2.50196	0.660317	10000
LNCaP	2	HN16	1	4.10827	11.8115	1.06901	0.989703	16.095	4.05938	1.72313	44.0165	11.6736	0.925799	7.76915	0.660851	5.76231	1.84638	10.7645	1.1559	7.41445	2.42585	16.3468	0.614841	0.484918	0.162646	15.6536	3.2	0.652438	0.421069	0.63399	0.960247	5.09326	0.777279	3.38146	7.81651	10.2247	23.5686	7.22108	1.69832	1.42792	2.03778	0.789066	0.548066	66.2916
LNCaP	2	HN16	3	3.97104	8.64838	1.38451	1.00013	12.5357	4.53964	1.79112	55.2437	12.4601	0.847955	6.33822	0.660851	5.22652	2.1065	11.966	1.26647	17.7206	2.42887	16.1114	0.614841	0.484918	0	27.7317	0	0.674529	0.495399	0.634314	0.870854	4.07741	0.748914	2.82367	6.09111	7.31587	34.8071	13.5554	1.64152	1.26798	2.50633	0.682063	0.491547	215.224
LNCaP	2	HN16	6	5.27418	10.2222	2.66609	1.29526	7.78271	4.97791	1.25063	23.3916	5.07096	0.731906	7.64699	0.745335	6.2981	1.85978	16.9187	1.21107	75.7465	1.06058	58.0263	0.922688	1.01186	0.49911	12.9822	0.16789	0.49498	0.421069	0.633832	0.92715	4.13612	0.80579	2.62398	3.17304	7.54429	57.6725	34.1085	1.72661	1.66761	4.33746	0.896082	0.491547	10000
LNCaP	2	K0049	1	3.32484	8.24039	2.17022	0.927099	13.7411	4.05938	1.89483	52.0959	11.3061	1.00492	8.01352	0.660851	5.22652	1.31209	12.3345	1.32206	6.81772	2.61563	12.543	0.537172	0.605362	0	17.13	3.2	0.765484	0.383893	0.505924	0.861585	5.09326	0.748914	3.75414	7.26357	10.5454	22.9921	7.97752	1.69832	0	3.48539	1.5536	0.547673	105.768
LNCaP	2	K0049	3	4.74636	11.0168	1.88472	1.12605	14.918	3.51382	2.03155	56.8281	13.3915	1.2384	8.77471	0.788124	7.45094	2.91857	25.0767	1.15682	23.9027	3.62427	18.4754	0.692098	1.01186	0.276387	36.9287	3.2	0.799956	0.532593	0.613102	0.894261	3.17897	0.80579	4.26321	8.51228	8.35307	44.0691	19.4346	1.75422	1.07407	4.64129	1.20188	0.74392	411.953
LNCaP	2	K0049	6	3.25281	11.7393	3.52931	1.23169	5.34195	4.21757	1.25063	32.6535	6.82706	0.693007	9.44445	0.830454	6.77363	1.99554	12.9431	1.21152	141.706	1.26566	55.4692	0.769044	0.484918	0.332021	25.9075	3.2	0.754067	0.495399	0.912222	0.911074	7.88711	0.748914	3.07827	4.0955	8.26672	64.6094	45.8216	1.83756	1.70173	5.62939	1.23247	0.604192	10000
LNCaP	2	Uninfected	1	4.5627	10.2222	4.10267	1.07344	12.5245	5.89644	1.65554	61.4351	13.1776	1.19955	8.68326	0.745335	6.77363	3.43539	12.3345	1.37786	10.816	3.16865	13.4979	0.769044	1.03077	0.220068	9.15248	0	0.82277	0.458223	0.46363	0.993548	6.02941	0.791517	9.55553	7.5835	81.2137	28.5708	6.05559	1.81056	1.07407	2.72777	0.468078	0.604192	139.382
LNCaP	2	Uninfected	3	4.10827	13.2564	4.19597	1.29526	5.36948	5.45816	1.1178	26.3228	5.05431	0.615983	9.2901	0.915574	5.76231	2.91857	16.1076	1.26647	56.804	1.06058	10.6368	0.769044	0.757846	0.443974	6.10964	0	0.754112	0.569787	0.740767	1.02705	6.96555	0.834437	3.51454	4.43379	7.39605	27.5489	21.2743	1.75466	1.31376	3.81875	0.620917	0.548066	748.924
LNCaP	2	Uninfected	6	3.45363	11.0168	3.628	1.36973	9.4125	6.51176	1.18396	42.2973	6.62187	1.08239	9.85012	0.915574	7.68256	2.1065	16.3453	1.21107	282.122	1.66229	50.122	0.769044	1.01186	0.608993	19.8525	0.16789	0.89245	0.644222	1.6015	1.01864	6.02941	0.80579	4.20928	6.26652	6.39049	40.9888	55.9192	1.92109	1.29668	4.12982	1.11013	0.687794	10000

## Sheet: PNT1A
Cell type	Replicate	Sample	DPI	EGF	FGF-2	EOTAXIN	TGFa	G-CSF	FLT-3L	GM-CSF	FRACTALKINE	IFNa2	IFNg	GRO	IL-10	MCP-3	IL-12P40	MDC	IL-12P70	PDGF-AA	IL-13	PDGF-BB	1L-15	sCD40L	IL-17A	IL-1RA	IL-1a	IL-9	IL-1b	IL-2	IL-3	IL-4	IL-5	IL-6	IL-7	IL-8	IP-10	MCP-1	MIP-1a	MIP-1b	RANTES	TNFa	TNFb	VEGF
PNT1A	1	FLA	1	6.32137	582.742	4.20795	0.802762	14.6315	9.0793	2.83419	67.4091	13.2124	1.90905	44.5884	1.00122	91.4848	3.68039	1663.69	1.59982	107.108	3.89345	19.1906	2.44196	2.02318	0.415963	4.24412	2.8148	0.857344	0.867627	1.47325	0.894474	47.5091	0.777279	10.4	7.26357	28.02	741.322	536.804	1.87986	1.94142	257.75	1.1866	0.716122	60.5891
PNT1A	1	FLA	3	7.01441	863.709	7.55941	1.0317	102.039	14.2153	6.44366	94.6608	16.3271	3.18763	377.048	1.56217	235.065	5.43677	1743.46	2.10746	351.609	7.26665	26.032	6.40868	3.40193	1.14599	5.76374	5.74488	1.70826	1.2777	3.18892	1.09519	28.1051	1.00741	48.465	9.23912	119.339	1072.03	5302.01	2.3227	4.12704	2281.27	2.05833	1.10303	524.722
PNT1A	1	FLA	6	7.25801	415.268	9.17983	1.35914	634.868	31.2196	9.71502	113.019	22.4387	5.00731	1650.91	2.61486	394.922	9.54345	1380.5	2.61975	777.066	9.82723	33.7779	15.2691	5.86125	1.38927	13.1968	10.1041	1.62355	1.81891	4.24009	1.18942	37.0611	1.15267	148.459	15.7952	340.073	1732.04	7819.39	2.65711	4.96411	3913.94	2.54785	1.45941	408.593
PNT1A	1	FLR	1	0	537.837	3.83128	3.2	5.26432	4.14075	0.865779	32.3177	4.23583	0	14.1946	0.0781131	6.34758	0.51921	4.35604	0.133426	79.9781	0	7.11092	0.584647	3.2	3.2	0	0	0.0616245	3.2	0	0.184006	0.272826	0.329617	7.92528	5.65105	23.6799	3.56716	55.7116	0.86749	3.2	116.707	0.153004	3.2	13.6085
PNT1A	1	FLR	3	4.82572	632.5	5.10016	3.2	18.5612	11.2496	2.18833	68.3576	11.3621	1.68004	122.132	0.560646	72.6662	3.8987	6.93716	0.843818	365.969	2.76225	13.0969	3.67143	0.193884	0	5.27496	1.62267	0.520891	0.175254	1.60714	0.200122	10.7375	0.501795	29.6122	7.91678	75.9044	188.797	1837.67	1.45531	1.69191	1710.71	0.520144	0.161553	61.7892
PNT1A	1	FLR	6	8.48734	1552.3	8.18679	3.2	190.826	33.8557	6.0764	102.5	21.5811	5.83524	638.166	1.66744	273.446	8.88288	12.7201	3.01961	926.367	8.75486	27.6994	16.2129	4.46694	1.33102	12.2529	7.69063	1.24796	1.51083	3.18275	0.606861	31.3385	0.70564	169.604	16.1934	290.998	1240.98	9068.82	2.38652	4.23643	0	1.94925	1.39654	222.565
PNT1A	1	HN16	1	3.07782	424.641	3.71426	3.2	7.35045	4.14075	0.745928	32.2234	4.77584	0.259019	14.711	0.0781131	4.60235	0.927534	4.17847	0.133426	62.1315	0	8.04671	0.584647	3.2	3.2	0	0	0.123232	3.2	0.0970424	0.130421	1.48958	0.365951	8.07417	6.70573	19.2392	4.49947	45.7961	0.9123	3.2	101.966	0.152494	3.2	10.5058
PNT1A	1	HN16	3	3.41974	746.978	4.02482	3.2	16.357	9.82952	1.96215	61.4446	10.4783	1.15687	88.6495	0.560646	45.0062	2.94366	6.85105	0.600323	305.05	2.76225	11.7339	2.93701	3.2	0	4.5135	0.927859	0.264651	0.0886813	1.11498	0.18102	9.70029	0.501795	24.4848	5.99364	56.834	123.055	1261.39	1.25353	0.841205	1391.92	0.420451	0	53.2301
PNT1A	1	HN16	6	7.98913	1050.69	8.07585	3.2	97.0313	29.2072	5.23488	93.5428	19.0974	4.52642	390.05	1.14974	162.042	8.65929	12.2353	2.10655	810.064	7.64672	25.9607	11.6801	3.4193	1.11346	13.3209	5.83292	0.856225	1.08051	3.22551	0.489732	25.1124	0.835342	105.314	13.9095	229.649	863.913	6873.65	2.33636	4.25856	3303	1.55166	1.01453	175.296
PNT1A	1	K0049	1	0	626.314	3.13177	3.2	7.75067	4.14075	0.866464	29.467	4.74986	3.2	17.3175	0.156061	5.67797	1.70286	4.59003	0.244461	66.1927	0.727287	6.16795	0.511275	3.2	3.2	0	0	0.0134437	3.2	0	0.0821216	1.48958	0.353865	8.8575	5.90185	29.5545	2.07635	49.9489	0.86749	3.2	99.4794	0.126093	3.2	14.5996
PNT1A	1	K0049	3	7.2578	843.636	6.58436	3.2	28.5132	13.9247	3.1786	70.5659	13.0707	2.07551	139.524	0.852624	79.8199	5.52306	8.73488	1.46694	385.046	3.7953	14.9053	4.64345	1.61012	0.540501	7.25645	2.83746	0.707671	0.455877	2.02629	0.53919	15.3292	0.577517	44.3448	7.39464	91.2704	203.279	2026.65	1.82612	2.58303	1877.93	0.894682	0.430131	78.6013
PNT1A	1	K0049	6	9.0914	1381.05	9.3595	3.2	306.509	33.9576	6.21783	104.906	22.8784	5.06739	769.205	1.45083	340.594	10.0824	11.9568	3.01425	873.124	8.39116	39.9332	15.3682	4.05433	1.03171	12.0344	8.55962	1.43725	1.33876	3.61549	0.692496	36.4545	0.679485	185.145	14.5701	291.224	1275.68	8144.46	2.36957	4.14938	3294.38	1.93458	1.17385	249.933
PNT1A	1	Uninfected	1	2.6349	722.125	4.4382	3.2	62.2281	5.66675	2.44893	43.4409	10.9243	0.597618	193.157	0.156061	20.5904	1.70286	6.85105	0.362047	64.1584	1.67303	16.243	1.06936	3.2	3.2	1.33879	0.730172	0.151299	0	3.2	0.226517	6.0229	0.378113	26.6773	8.18795	266.356	12.3655	215.129	0.913915	3.2	138.635	0.264713	3.2	27.2279
PNT1A	1	Uninfected	3	5.23678	748.55	4.86565	3.2	205.921	11.2696	4.88556	50.1932	9.11876	1.37419	442.063	0.559521	78.2719	3.4241	6.44394	0.966622	254.061	2.43537	13.997	3.8653	3.2	0	5.899	1.97486	0.226828	0.175254	1.2173	0.241202	11.2762	0.477002	46.7685	7.31122	391.939	115.047	1425.45	1.29754	1.18458	585.657	0.491653	0.0930247	81.6466
PNT1A	1	Uninfected	6	8.06752	883.948	7.68274	3.2	465.781	30.1561	10.4952	80.1476	19.1043	4.0326	1161.82	1.49392	177.405	8.32463	11.0094	1.9797	663.26	7.17894	33.5018	11.002	3.63324	0.867944	10.3681	6.74667	0.76082	1.20966	2.52525	0.506719	35.5705	0.653848	164.784	12.8889	499.528	773.183	7004.29	2.06885	4.11629	2686.62	1.44927	1.01424	180.236
PNT1A	2	FLA	1	3.57651	613.213	4.46282	0.802762	16.0871	7.84814	3.18907	65.1619	11.3061	1.79016	49.6062	0.915574	94.0434	3.68919	1861.87	1.1559	112.121	3.533	14.9243	2.36643	1.28478	0.276387	3.64794	3.01629	1.12459	0.644222	1.38602	0.92715	55.7655	0.748914	9.88692	6.96332	35.5872	795.245	517.86	1.97576	1.42792	292.305	0.544496	0.548066	31.089
PNT1A	2	FLA	3	5.97572	791.407	7.53231	1.11554	179.736	16.1711	7.68889	100.718	16.5036	2.90634	500.1	1.69275	289.056	8.11977	1821.8	2.22	417.152	7.51938	17.7707	6.70693	4.28104	0.63641	8.9317	8.2794	1.58742	1.42695	2.97029	1.15464	27.2905	1.02144	66.1337	7.24593	227.254	1432.89	7161.83	2.38768	3.59626	2579.42	1.66066	1.15868	100.254
PNT1A	2	FLA	6	9.28696	931.413	10.5219	1.15769	1315.4	39.2573	13.1282	136.004	24.4062	6.6815	2717.17	2.438	604.277	13.3877	1477.33	3.6625	946.728	10.3183	33.7793	19.2264	6.8972	1.46934	13.949	14.4479	2.10957	2.28591	4.43627	1.47062	61.5117	1.26979	236.832	14.8262	530.916	2677.9	9881.21	2.77039	5.74138	4647.33	3.15986	1.92032	240.112
PNT1A	2	FLR	1	3.04475	595.748	4.08399	0.761568	4.65553	4.97791	1.25063	53.7344	6.37871	0.925799	10.0513	0.788124	6.03938	2.38429	6.86643	1.04626	82.6818	1.46398	11.1143	1.60926	0	0	0.305543	3.2	0.674832	0.383893	0.869604	0.94375	4.13612	0.69234	7.69437	5.5356	11.3812	4.21244	53.4716	1.7825	0.800268	166.367	0.254156	0.378005	18.6155
PNT1A	2	FLR	3	5.59961	780.157	5.61587	0.989649	24.4327	13.5235	3.40254	100.718	13.9647	2.38639	146.138	1.21594	93.576	6.0635	14.6982	1.71197	433.136	4.60575	16.8219	6.3347	2.72589	0.608993	7.47478	2.56279	1.3606	0.904886	2.66512	1.11199	16.8653	0.906159	47.0601	6.59867	89.2862	319.912	2535.98	2.29645	2.92625	2594.35	0.834929	0.938292	85.658
PNT1A	2	FLR	6	7.64018	1274.51	7.19966	1.04197	127.501	32.0455	6.59253	137.215	21.7539	5.04801	608.261	2.17466	247.77	9.54724	148.188	2.61975	917.29	8.01963	28.6167	17.1554	4.9115	0.934809	12.7633	7.53906	1.85254	1.76289	3.62575	1.33689	31.5648	1.12334	130.351	12.3035	259.423	1225.85	8418.28	2.95618	3.68922	4149.53	1.69125	1.64965	200.899
PNT1A	2	HN16	1	3.45363	419.528	3.87661	0.782198	8.75223	4.97791	1.45204	47.3086	6.82706	0.887011	13.4648	0.830454	5.22652	2.91857	6.78245	0.828035	64.0652	1.46398	9.67951	1.30485	0	0	3.3694	0	0.651813	0.383893	0.762123	0.943647	3.17897	0.706503	8.70719	5.00891	16.9498	5.68629	49.8362	1.81056	0.446417	116.872	0.345825	0.320274	15.6203
PNT1A	2	HN16	3	5.06797	709.103	5.296	0.947968	69.8679	12.6658	4.34111	92.0493	13.5824	1.94888	150.866	1.34551	71.7158	7.14676	14.9712	1.71197	345.453	3.89345	15.874	5.4402	2.49614	0.332021	5.30014	2.30671	1.26585	0.830379	2.68756	1.23201	14.2133	0.862948	42.4874	6.8391	107.636	207.023	1806.51	2.29616	2.61863	1870.04	0.880802	0.659996	61.1422
PNT1A	2	HN16	6	6.67652	891.201	7.63901	1.01057	229.467	26.2749	8.1393	133.501	21.926	4.76488	605.035	2.08738	211.198	8.47594	99.4384	2.39094	793.396	8.92992	31.6708	14.8992	4.71129	1.25653	12.5213	6.30215	1.82859	1.53895	3.6258	1.38162	46.597	1.13799	126.755	13.3632	285.79	1041.25	7411.09	2.65687	3.95672	3985.09	1.59948	1.4321	169.416
PNT1A	2	K0049	1	2.86534	564.725	4.10267	0.761568	7.35498	5.45816	1.79184	47.2137	5.72432	0.771301	30.8091	0.576367	7.24916	2.6542	7.81889	0.828035	86.877	1.46398	9.67951	1.38116	3.2	0	0	0	0.732246	0.383893	0.719431	0.918888	4.13612	0.69234	11.7063	5.13927	56.6239	3.55449	77.6354	1.78272	0	131.856	0.254148	0.320981	19.6094
PNT1A	2	K0049	3	5.47447	801.9	5.61115	0.958367	43.1194	12.958	4.15883	87.2588	13.3979	1.94871	175.307	1.34551	92.4787	5.93725	17.4182	1.82412	379.929	3.89515	14.9243	5.62673	2.2606	0.608993	5.87943	2.33513	1.2777	0.886255	2.75242	1.13723	12.4246	0.891724	45.8881	8.16001	133.728	222.968	1981.18	2.30959	2.18111	1846.35	0.758492	0.938292	74.6218
PNT1A	2	K0049	6	7.85752	1579.43	7.59944	1.08397	390.479	32.7824	7.57049	116.051	21.2342	4.80425	978.151	1.95495	316.615	10.2518	44.406	2.96545	936.77	9.17538	26.2677	17.4512	6.17722	1.04228	11.6825	7.56737	1.8895	1.80024	4.72173	1.35482	40.0035	1.15267	190.955	13.8879	360.795	1356.48	8593.07	2.63071	4.30359	4265.25	1.72184	1.70373	229.847
PNT1A	2	Uninfected	1	3.42159	260.778	3.90814	0.844085	6.08343	5.01989	1.58678	52.15	6.40281	0.770481	21.0137	0.830454	7.24916	3.68919	6.78245	1.21107	81.5394	1.26566	11.1143	1.53335	3.2	0.162646	1.41095	3.2	0.788914	0.421047	1.1054	1.01893	3.17897	0.720549	14.1413	6.07895	35.7012	5.68629	76.3835	1.86602	0.800268	160.744	0.406946	0.378005	17.673
PNT1A	2	Uninfected	3	4.33945	721.685	4.63867	0.885533	15.5109	12.3801	3.08231	83.0917	11.6941	1.47418	120.012	0.915574	63.7759	4.70233	8.32689	1.26647	360.032	2.98662	14.9243	5.32831	1.52791	0.360283	4.71308	1.4157	1.06623	0.681432	2.0791	1.09463	11.5308	0.80579	37.8645	5.83255	77.6835	165.889	1541.54	2.1509	1.70173	1800.64	0.559782	0.604192	65.2881
PNT1A	2	Uninfected	6	6.42444	1079.18	6.21378	1.07349	77.096	30.1918	5.99563	121.239	18.2998	4.39831	475.334	2.04236	193.917	8.59417	18.4875	2.61975	907.578	8.02034	23.4414	15.75	5.34872	0.934809	10.7001	5.91694	1.79249	1.42693	3.42897	1.31937	26.867	1.06498	104.859	10.3839	204.286	933.482	7522.35	2.55538	4.3867	4238.93	1.70654	1.541	185.217

## Sheet: MSC
Cell type	Replicate	Sample	DPI	EGF	FGF-2	EOTAXIN	TGFa	G-CSF	FLT-3L	GM-CSF	FRACTALKINE	IFNa2	IFNg	GRO	IL-10	MCP-3	IL-12P40	MDC	IL-12P70	PDGF-AA	IL-13	PDGF-BB	1L-15	sCD40L	IL-17A	IL-1RA	IL-1a	IL-9	IL-1b	IL-2	IL-3	IL-4	IL-5	IL-6	IL-7	IL-8	IP-10	MCP-1	MIP-1a	MIP-1b	RANTES	TNFa	TNFb	VEGF
MSC	1	FLA	1	5.45722	21.3729	552.571	3.2	30.4588	10.5609	12.8874	58.488	17.5343	4.52811	242.966	1.1509	225.863	8.55	2192.48	1.72453	0.766306	4.19839	7.56705	5.4258	2.31811	0.265965	9.43126	5.78031	0.286697	2.06979	0.772621	0.230301	19.2981	0.577316	691.44	10.8025	406.174	1088.47	7687.15	1.41359	2.87238	4.09419	0.505888	0.528107	120.796
MSC	1	FLA	3	5.55071	18.2491	1138.46	3.2	28.209	15.1556	14.2723	60.9828	18.9095	4.03323	1002.76	1.23526	277.037	8.22076	1501.22	2.10493	0.806634	5.5588	7.11092	13.6407	3.63324	0.431045	10.5915	11.4749	0.350585	1.87635	1.69036	0.205555	29.9172	0.666733	556.913	12.1412	670.804	2285.73	7465.24	1.75424	3.58988	14.8018	0.836757	0.755371	332.94
MSC	1	FLA	6	6.89137	27.0155	4921.29	3.2	38.1819	31.5983	17.1744	80.6467	31.6506	4.39219	3856.59	1.75481	434.327	10.5186	1214.39	3.27697	0.636788	6.14966	16.6938	30.4801	5.68609	0.786219	11.3322	16.5891	0.75014	2.28457	2.27329	0.506399	68.3435	0.809512	456.77	17.7947	1217.23	3588.31	7731.11	2.39998	5.05872	48.7244	1.56624	1.11031	554.495
MSC	1	FLR	1	3.20598	85.4265	52.4518	3.2	14.3333	7.88244	14.9558	40.3527	7.73825	1.89992	220.643	0.560646	70.8045	4.59991	6.93716	0.843818	0.924411	2.86141	5.69454	4.13744	0.193884	0	6.76588	0.730635	0.0815409	0.39118	0.324343	0.131785	9.20781	0.527041	111.953	7.69052	765.614	151.329	7532.29	1.17384	1.18458	2.27967	0.264713	0	86.0907
MSC	1	FLR	3	4.38049	24.4713	621.975	3.2	17.0311	13.9114	19.8499	45.2211	13.9064	2.47297	774.692	0.894427	158.284	6.88349	8.73488	1.3412	0.908978	3.99555	6.1595	11.8405	2.29928	0.293627	9.67252	8.82508	0.205972	0.822186	1.15562	0.227139	17.3227	0.564975	116.383	7.2844	986.442	1644.69	7674.17	1.41589	3.36811	14.3576	0.692882	0.430131	305.492
MSC	1	FLR	6	5.01017	21.3526	3244.37	3.2	25.7592	24.105	17.443	66.7934	22.66	3.22811	2689.04	0.979324	225.627	7.55555	7.72505	1.59379	0.58752	4.49115	12.4147	22.3223	2.98746	0.431045	11.1995	9.58984	0.562744	0.908321	1.93837	0.255588	48.9879	0.628212	106.716	11.5943	1270.91	2044.56	7645.8	1.84402	3.10974	38.9014	0.793441	0.692056	429.627
MSC	1	HN16	1	4.17121	19.3437	67.4646	3.2	18.9941	8.67014	16.5989	36.4306	8.68356	2.20783	247.83	0.726974	82.2556	5.06333	7.34427	0.843818	0.971337	2.74536	4.73289	4.64447	0	0.156345	6.3951	0.778541	0.150044	0.606771	0.556317	0.171051	10.242	0.501795	124.9	5.20799	982.208	84.9947	8213.43	1.3378	2.03529	2.48808	0.349258	0	74.575
MSC	1	HN16	3	3.69498	16.4623	624.279	3.2	18.9034	11.9583	19.6104	40.2893	10.9087	2.07551	683.672	0.560646	181.59	5.29493	5.50833	1.09104	0.883255	2.76225	4.73853	12.1994	0.354795	0.15659	7.25645	2.05132	0.234493	0.455859	1.09474	0.241202	16.3259	0.477002	112.392	5.79202	1120.27	345.95	7413.22	1.33696	1.98127	4.66262	0.406034	0	265.146
MSC	1	HN16	6	4.75398	19.6065	3152.1	3.2	24.5429	20.7877	15.0065	59.335	21.3905	2.5178	2419.45	1.02201	273.648	7.10874	8.52757	1.59379	0.636562	4.38938	10.3586	21.7933	2.98746	0.431045	9.05909	6.96168	0.450259	0.951366	1.62723	0.346558	45.7561	0.653848	100.945	12.2205	1241.49	1248.87	7448.25	1.79043	3.36811	22.4041	0.692593	0.627104	405.85
MSC	1	K0049	1	3.41262	57.2656	72.4804	3.2	11.5137	8.48777	11.271	39.0342	7.75103	1.89949	266.482	0.559521	79.87	3.8987	5.4254	0.721014	0.786501	2.54882	6.16795	4.56543	0	0	6.52065	0.778541	0.0447867	0.39118	0.322514	0.104769	7.10167	0.476766	107.423	5.90848	875.263	179.008	7305	1.09041	0.841205	1.83782	0.236428	0	97.1712
MSC	1	K0049	3	5.066	35.1833	776.855	3.2	20.9071	13.2843	13.2899	45.3763	14.3083	1.9874	1029.96	0.642806	160.457	5.29146	7.34427	1.21678	0.908978	3.38663	5.21653	11.7998	2.31811	0.238864	6.88943	9.43118	0.281644	0.606784	1.36042	0.171051	23.1968	0.476766	119.194	8.31852	1097.02	1800.98	7250.25	1.41665	2.03529	11.8083	0.520144	0.230082	310.47
MSC	1	K0049	6	6.06489	23.2228	3380.16	3.2	23.3864	24.3548	13.7053	65.3088	24.3711	3.05039	3201	1.14974	199.96	8.54555	10.019	1.97626	0.731042	4.98649	12.6445	23.0931	3.84379	0.649829	11.0966	11.582	0.562744	1.16663	2.16828	0.363607	57.6136	0.666644	100.876	13.1236	1272.33	2136.87	7687.99	2.07004	4.03679	37.4067	0.7212	0.885768	477.295
MSC	1	uninfected	1	5.45722	62.6032	156.889	3.2	20.8897	13.9247	2.84502	51.354	12.4325	2.42901	1922.02	0.810259	256.934	5.8671	7.78666	1.3412	0.58756	3.7953	7.11092	9.33058	0.89612	0.403673	8.10895	1.47318	0.35989	1.10207	1.09474	0.205223	34.1587	0.577517	341.11	10.4771	1376.5	171.418	7585.09	1.62597	3.10974	4.47657	0.391777	0.561659	263.593
MSC	1	uninfected	3	5.64167	16.4623	961.234	3.2	20.9071	24.5955	3.78614	50.0638	16.1504	2.07551	3536.62	0.852624	293.38	6.09006	8.19378	1.59586	0.558349	3.99555	7.11092	19.8075	0.764882	0.540501	10.2674	3.09252	0.282127	1.12359	1.56536	0.243611	55.8022	0.552069	255.627	10.1473	1874.92	467.063	7508.63	1.77214	2.18478	5.0318	0.363386	0.363148	385.057
MSC	1	Uninfected	6	5.05233	17.0863	967.395	3.2	24.6255	33.6437	4.29861	61.5346	20.0669	2.7835	4560.94	1.14974	263.791	6.88475	8.93469	1.97711	0.563213	4.19839	9.90027	27.2493	2.0954	0.458437	10.149	3.2461	0.500446	1.16649	1.98076	0.440834	62.1098	0.680192	168.849	15.258	1651.13	524.11	8021	2.10438	3.79944	6.10794	0.706775	0.821558	459.915
MSC	2	FLA	1	10.3334	26.6719	74.3249	0.465678	48.3925	15.9125	39.6601	116.407	37.5576	7.6867	474.63	4.69347	206.781	19.0875	14072.7	3.97656	3.2	12.2635	46.9928	6.90878	43.168	2.03258	70.7494	3.79015	0.894707	1.53958	2.78374	0.140916	13.4446	1.05496	475.395	12.8891	727.363	1092.33	8224.31	3.2	9.35814	5.71555	0.756563	4.70426	101.109
MSC	2	FLA	3	9.65589	22.3436	847.157	0.135437	51.4091	16.5124	40.391	117.896	44.9483	8.77703	1599.16	3.09056	399.607	14.9442	9792.73	4.75743	3.2	12.4253	35.5685	14.5262	43.168	1.89306	79.2223	4.48839	0.239223	1.29626	2.51037	3.2	14.677	0.934468	489.671	15.5389	1265.37	1476.32	7940.85	3.2	7.20806	12.8258	0.8046	3.95092	153.6
MSC	2	FLA	6	13.2117	33.794	3514.96	0.628473	66.7295	27.1258	44.2183	167.823	56.8348	10.089	4103.87	6.35173	646.579	27.0466	8523.12	6.8088	3.2	19.2458	43.5911	33.1471	54.6969	3.19752	134.651	7.06231	0.972619	1.85728	5.03821	0.365683	25.8914	1.2568	493.335	24.5036	1994.93	2185.25	9038.17	3.2	11.9975	62.3718	1.44252	6.54693	428.97
MSC	2	FLR	1	7.60222	234.537	32.6901	3.2	29.2504	11.1542	22.5052	82.4992	22.1052	3.36881	297.069	2.23474	53.1009	9.40278	26.7794	2.60993	3.2	7.14079	19.8318	3.29402	30.4279	0.72523	49.9108	1.69157	0.127339	0.713486	1.38934	3.2	7.42839	0.51496	126.591	13.0372	1188	338.679	3273.06	0.908341	5.85313	9.01516	0.380506	3.00062	70.6966
MSC	2	FLR	3	7.60222	90.6192	79.2746	3.2	30.1024	12.0921	33.0018	94.1401	26.3344	3.86001	799.457	2.06107	81.6429	9.3974	23.3346	2.21942	3.2	9.36417	16.4212	7.23476	35.9496	1.02428	65.1208	3.66952	0	0.882529	1.6709	3.2	6.39922	0.509198	188.76	13.3292	2143.53	1806.68	8010.94	0.462402	5.08322	49.3081	1.30738	2.21223	66.9105
MSC	2	FLR	6	9.04845	20.6404	304.523	3.2	37.8752	13.8344	33.7738	90.7428	25.6823	4.9928	1613.1	2.32107	159.791	10.2152	25.847	2.51245	3.2	8.06079	12.8266	12.858	35.9496	1.1223	65.1208	5.28278	3.2	0.793441	1.95623	3.2	8.95596	0.33879	312.972	13.3147	3184.18	2942.15	7638.42	0	5.79874	105.598	1.03442	2.51606	95.0035
MSC	2	HN16	1	7.60222	228.527	31.0257	3.2	29.2699	10.6753	23.7792	80.0918	22.6999	4.18656	447.342	2.7487	38.283	11.2694	22.6633	2.80544	3.2	7.60711	19.8318	3.09463	23.0039	0.92509	47.0043	1.21918	3.2	0.798638	1.74572	3.2	8.45288	0.240703	213.347	12.1707	1748.34	27.2532	2570.79	3.2	6.19916	4.31476	0.180657	2.61357	68.8219
MSC	2	HN16	3	7.45028	22.3218	78.0283	3.2	36.1933	10.1727	27.5668	78.9888	23.7678	4.50418	1107.9	1.71214	74.2798	9.3974	23.0013	2.80536	3.2	6.24399	11.5598	6.25601	24.8973	0.516438	63.277	1.63274	0	0.71056	1.38462	3.2	7.43382	0.248934	179.433	11.1228	1926.12	120.387	7275.07	3.2	5.48364	4.82528	0.500234	2.2199	63.0838
MSC	2	HN16	6	8.63415	19.4414	646.439	3.2	35.8644	13.8344	29.9877	97.4238	30.6976	4.9928	2702.66	2.40711	258.502	11.8343	23.0013	3.39106	3.2	9.152	13.5758	13.8208	35.9496	1.21937	67.0538	3.1257	0	1.00653	1.46148	3.2	10.4745	0.428645	280.213	12.9044	3240.73	1053.03	7744.03	3.2	5.79874	32.988	0.943199	2.80327	110.721
MSC	2	K0049	1	8.17105	22.6044	209.052	3.2	31.7421	9.92463	17.2461	84.9675	25.0511	4.42976	949.52	1.88581	128.095	10.2152	25.9555	2.60993	3.2	7.16399	12.309	3.22736	20.1907	0.72523	54.7139	1.27801	3.2	0.452247	0.572659	3.2	6.90462	0.150848	362.197	12.0283	2188.35	17.3214	5393.4	3.2	3.72391	4.20106	0.283318	2.6052	68.8219
MSC	2	K0050	3	9.43121	19.9349	277.01	0	43.0044	15.9125	19.493	108.107	34.9188	6.26725	2077	3.09235	171.202	13.4051	28.5187	3.7814	3.2	10.8508	17.9763	9.24739	35.8637	1.60416	74.4444	1.8697	0.520303	1.25496	2.37188	0	10.4745	0.767872	337.985	13.4756	2650.59	49.1369	7760.33	3.2	7.55409	6.53985	0.710625	3.37797	113.216
MSC	2	K0051	6	10.088	22.3218	567.355	3.2	40.6397	15.9125	19.1318	118.394	35.7411	6.19107	3659.23	2.40711	259.824	12.8885	24.9786	4.5621	3.2	9.79824	18.9443	14.9081	26.767	1.21937	68.8421	2.16742	0.186892	0.797378	1.8163	3.2	11.7238	0.601275	279.156	13.0472	2722.4	266.203	7987.79	3.2	6.56865	13.3351	0.570327	2.22239	160.053
MSC	2	Uninfected	1	7.90655	20.026	61.2282	3.2	32.5945	11.1105	22.0092	99.3712	24.0875	4.0992	516.66	2.05818	73.0184	11.5658	22.2365	2.80536	3.2	9.78337	13.0216	5.60092	24.8973	1.02428	58.5087	1.63177	0.32902	0.880259	1.67468	3.2	7.93558	0.248934	161.016	9.06214	1140.24	29.2074	7058.61	3.2	6.89602	4.20106	0.452598	2.99886	69.2764
MSC	2	Uninfected	3	9.39249	20.6404	445.092	0	36.6655	14.679	26.865	90.6318	31.8878	5.94968	1187.52	2.40711	148.642	12.0968	26.6592	3.19584	3.2	10.5627	19.8318	12.3438	30.4495	1.02311	63.277	1.83988	0	0.921375	2.22647	3.2	10.4781	0.240703	192.217	11.382	1171.64	63.1207	8476.68	3.2	6.73443	4.97302	0.380506	3.18909	101.795
MSC	2	Uninfected	6	10.3334	21.1229	1211.26	0.135437	35.8644	19.6651	25.9181	141.391	47.5449	7.37335	2034.21	3.77039	120.625	19.4487	26.838	5.05013	3.2	10.6436	31.0824	17.655	39.5715	1.22032	93.0745	2.58476	0.439994	1.25534	2.98711	0	13.4529	0.849151	194.767	15.2618	1213.1	117.031	8425.23	3.2	8.18059	8.12928	0.757802	4.33003	238.065
